# Supplementary material for: The stable isotope composition of nitrogen and carbon and elemental contents in modern and fossil seabird guano from Northern Chile – Marine sources and diagenetic effects
Source: PLoS One. 2017 Jun 8;12(6):e0179440. doi: 10.1371/journal.pone.0179440 (PMC5464657; doi:10.1371/journal.pone.0179440)
Supplement: S1 Table — (XLS) [file pone.0179440.s001.xls]

## Sheet: S1 Table
S1 Table Guano isotopic and elemental composition
Location	group/coordinates	depth below	sample	sample weight	N-contents	C-contents	δ 15N	δ 13C	watersoluble fraction	C/N	C/N	C/N	sample weight	N-contents	C-contents	δ 15N	δ 13C		Elemental contents	Al	Ba	Ca	Fe	K	K	Mg	Mn	Na	P	S	Si	Sr
	modern guano from depth profiles	surface	identifier	[mg]	in %	in %	in ‰	in ‰	wt%	%	molar	molar	[mg]	in %	in %	in ‰	in ‰		by ICP-OES	ppm	ppm	ppm	ppm	ppm	ppm	ppm	ppm	ppm	ppm	ppm	ppm	ppm
Mej.1	S23° 03' 59" W70° 33' 25"			untreated	untreated	untreated	untreated	untreated			untreated	treated	treated	treated	treated	treated	treated			treated	treated	treated	treated	treated	treated	treated	treated	treated	treated	treated	treated	treated
		mm
		-1	FL-203	1.892	23.0756	25.0807	18.9025	-16.2302	32.3723	1.08689	1.26752	1.26753	2.122	29.5015	32.0652	19.2231	-16.2164			111	8	39680	331	315	3150	1062	13	812	22420	943	143	105
		-5	FL-205	2.232	22.5618	24.173	19.0414	-16.0824	36.1552	1.07141	1.24946	1.29369	1.972	26.0656	28.9155	19.249	-16.2355			115	13	49640	389.6		4174	1560.2	20	1132.2	35980	1412.4		117
		-9	FL-207	2.467	19.3162	22.2679	19.5476	-16.7231	37.0521	1.15281	1.34439	1.35617	2.246	22.8779	26.605	19.2761	-16.7585			116	20	76700	536	347	3470	2670	24	1671	51520	2093	232	260
		-13	FL-209	2.447	19.5993	22.5573	19.3613	-16.5687	31.3559	1.15093	1.34219	1.34366	3.073	23.9669	27.6142	19.1057	-16.4981			264.4	29.6	84720		646	3912	2850	24	1862.2	48780	2128		216
		-17	FL-211	2.872	17.5003	20.665	19.6107	-16.8165	30.704	1.18084	1.37708	1.34574	3.098	23.6152	27.2512	18.9066	-16.8438			189	26	72010	582	286	2860	3385	27	2224	55600	2345	307	247
		-21	FL-213	2.657	20.8591	23.5167	19.8312	-16.6312	26.42	1.12741	1.31477	1.30915	2.531	24.9744	28.0361	19.5605	-16.4543			303	23.2	74440		701.6	4526	2986	28	2480	47640	2260		258.8
		-25	FL-215	2.507	19.2524	22.0208	21.0969	-16.4611	25.4117	1.14379	1.33387	1.32917	2.15	23.4772	26.7584	20.201	-16.5416			216	19	65480	621	329	3290	2700	22	2110	46940	2175	265	376
		-29	FL-217	2.432	21.9742	23.8718	20.9703	-16.4647	23.8369	1.08636	1.2669	1.32915	2.335	23.3643	26.6292	20.0324	-16.5603			245.6	21.4	67860		634.4	3152	2302	24.4	1807.4	44200	2112		284
		-33	FL-219	2.812	20.6238	22.1017	21.9648	-16.5946	19.5018	1.07166	1.24976	1.2685	2.151	24.3926	26.5325	20.8325	-16.6404			287	22	88390	790	423	4230	4400	31	2700	59450	2214	234	395
		-37	FL-221	2.636	21.3262	22.5484	22.0844	-16.0436	21.1306	1.05731	1.23302	1.15132	2.052	28.0481	27.6906	21.8381	-16.0511			339.8	18.6	75680		757	3732	4610	26	2060	40060	1178		216.8
		-41	G-119-14	2.427	9.44808	11.8885	26.8932	-13.3719	37.2685	1.2583	1.46741	1.79436	2.221	13.6391	20.9859	21.1176	-14.5426			1043	40	165600	2334	233	2330	10000	45	4385	45150	1414	231	604
		-43	G-123-14	3.985	12.2908	13.6252	27.6403	-13.4181	38.4484	1.10857	1.29279	1.59897	2.739	17.1904	23.5699	21.8079	-14.2184
		-45	G-128-14	2.559	8.53052	12.6304	28.19	-13.055	39.9162	1.48062	1.72667	2.93667	2.507	6.57395	16.5544	22.9592	-12.7325			974	31.6	169700	1990.4		1440.4	18402	56.6	4774	49060	1412.8		598.4
		-50	G-129-14	2.324	9.43732	13.6095	24.9524	-14.3036	31.1143	1.44209	1.68175	1.8312	2.412	12.9223	20.2912	21.3575	-14.6427			1491	32	152700	2834	178	1780	7884	79	6159	46900	1828	185	514
		repeat	G-129-14	2.733	10.0065	13.8326	25.2751	-15.1665		1.38236	1.61209	1.9497	3.08	11.4277	19.1055	21.1314	-14.6541
		repeat	FL-203	2.358	22.7013	24.9431	19.1766	-16.1062		1.09875	1.28135
Mej2	S23° 01' 38" W70° 30' 37"	mm
	minor silicate detritus	-2.5	G-110-14-1	3.511	14.442	16.6853	23.3441	-16.0107	28.7308	1.15533	1.34733	1.31188	3.683	13.7739	15.4948	23.0437	-16.2544			3799	9	73490	4928	660	6600	4861	126	5702	40880	4888	270	145
	minor silicate detritus	-7.5	G-110-14-2	4.148	16.215	19.8738	23.2184	-16.6688	72.5496	1.22564	1.42933	1.35226	4.004	19.287	22.3643	22.2792	-16.9011
	minor silicate detritus	-12.5	G-110-14-3	3.348	18.1326	22.1463	22.9681	-16.5899	53.8517	1.22135	1.42432	1.29026	3.858	17.0436	18.857	22.1983	-16.5859
	minor silicate detritus	-17.5	G-110-14-4	3.461	18.666	22.1487	23.2245	-16.7036	76.8709	1.18658	1.38377	1.39058	4.44	18.1998	21.7018	21.9221	-17.1227
	minor silicate detritus	-25	G-108-14	4.011	15.1148	18.6895	23.4493	-16.788	nd	1.2365	1.44199	1.33458	4.791	15.5736	17.8225	22.3748	-17.1335			3370	11	106900	4475	590	5900	6559	124	7425	60600	4028	252	265
	variable higher amounts of silicate detritus	-35	G-107-14	4.577	13.8581	17.0677	24.0021	-17.107	nd	1.2316	1.43628	1.40425	4.362	13.9946	16.8514	22.3961	-17.0461			6472	26	97870	8854	442	4420	7439	214	5441	49240	3046	446	267
	variable higher amounts of silicate detritus	-45	G-106-14	4.616	10.3215	12.3928	25.5213	-16.5854	15.6597	1.20067	1.4002	1.4986	6.968	10.2938	13.2281	23.2721	-16.0637
	variable higher amounts of silicate detritus	-55	G-105-14	6.808	1.20294	4.15664	27.1628	-13.2371	7.78313	3.45539	4.02963	5.53564	7.729	1.19207	5.65849	24.956	-12.7661
	variable higher amounts of silicate detritus	-65	G-104-14	7.868	1.00138	3.22326	31.2864	-13.5536	6.70684	3.2188	3.75372	5.81871	7.189	0.642919	3.20786	25.1906	-13.1073
	variable higher amounts of silicate detritus	-75	G-103-14	7.926	0.709261	3.00013	27.6123	-12.9036	5.60971	4.22994	4.93289	1.67772	21.505	2.94426	4.23573	31.0639	-11.4568
	variable higher amounts of silicate detritus	repeat	G-106-14	6.154	11.1784	13.2364	26.3714	-15.8919
	other modern guano	mm
Mej3	S23° 04' 52" W70° 34' 09"	-15	G-80-14	2.862	14.55	15.7316	21.8835	-15.5324		1.08121	1.26089	1.16814	2.316	24.5453	24.5864	19.0667	-16.1474
		-15	G-81-14	2.473	20.0962	20.1974	20.1037	-16.1732		1.00503	1.17206	1.25785	3.011	17.3688	18.734	19.8794	-15.8839
		-15	G-82-14	2.644	19.0874	20.7835	19.185	-16.2575		1.08886	1.26981	1.19335	2.292	25.9064	26.5098	19.3224	-16.2002
		mm
south of Antofagasta	S23°51'29" W70°31'16"	-5	G-6-14	9.252	11.768	12.6177		-15.5761		1.07221	1.25039	1.20337	4.976	13.3377	13.763	18.6772	-15.4374
		-5	G-7-14	4.924	8.3876	10.0141	23.4935	-15.5565		1.19392	1.39233	1.39851	4.974	9.125	10.9429	22.6852	-15.4471
		-5	G-8-14	4.637	2.76776	5.19651	22.9208	-14.9365		1.87751	2.18953	2.53612	4.395	1.98843	4.32426	22.1739	-14.4267
		-5	G-9-14	4.352	16.5846	21.0255	18.5868	-15.7491		1.26777	1.47846	1.48157	4.097	17.8541	22.6825	18.5574	-15.8657
		-5	G-101-14	2.902	22.5087	23.0671	20.9392	-14.7411		1.02481	1.19511	1.18816	2.689	24.9427	25.4126	20.9101	-14.969
Mej. 1a	S23° 03' 59" W70° 33' 25"	-5	G-107-13	4.742	20.5321	20.7997	66.3791	-14.2926	35.7667	1.01304	1.18139	1.35027	3.352	25.5626	29.5978	26.5321	-14.7146			1545.2	22	36160	2682		4044	1309.2	38.2	1678	13802	1785		118.8
		-5	G-108-13	5.391	1.19667	1.03515	42.3621	-52.8075	19.9322	0.865025	1.00878	2.84254	4.853	0.193677	0.472081	19.9147
		-5	G-110-13	4.671	1.67422	2.10418	21.2554	-14.0921	22.7836	1.25681	1.46568
	fossil guano Mejillones
Mej.4	S23° 01' 36" W70° 30' 34"
			G-93-13	8.881	2.43289	5.18152	61.2237	-3.11511	17.0632	2.12978	2.48372	6.58488	10.526	1.07425	6.06579	44.925	-3.43213			14454	65.6	310800	19054		12412	12044	737	18038	122120	6110		585.6
			G-94-13	10.258	2.34358	2.28067	38.7182	-11.4132	8.33149	0.973159	1.13488	2.02197	10.547	1.40554	2.43698	20.9107	-13.0868
			G-97-13	8.643	2.80493	3.99596	27.6798	-10.3097	14.7059	1.42462	1.66137	2.16755	12.754	2.66331	4.9502	17.9564	-12.3049			5069	55	246300	3749	138	1380	13580	153	27390	150100	3829	397	419
		repeat	G-97-13		2.95889	3.95436	30.5911	-10.8513
Mej.5	S23° 03' 4" W70° 30' 37"
			G-19-13	13.141	0.965943	2.81111	38.4222	-16.2451	6.05396	2.91022	3.39386	3.87986	12.888	1.05881	3.52262	40.86	-18.0645			3320	18	164320			28060	13908	222.6	20880	154120	7820		2024
			G-28-13	12.697	1.18694	3.37118	34.9943	-16.3735	12.8946	2.84024	3.31224	4.06409	12.554	1.18831	4.14121	38.7399	-17.7303
			G-38-13	12.698	1.17668	4.298	34.1343	-16.4291	4.67886	3.65264	4.25965	4.75641	12.588	1.3018	5.30953	36.4478	-18.3443			2776	21.6	258000			25280	30540	180.4	29940	170240	12732		2698
Mej.6	S23° 06' 19" W70° 30' 42"
			G-55-13	12.143	0.43229	0.908379	27.6496	-16.6055	5.12639	2.10132	2.45053	2.69989	13.078	0.445767	1.03202	29.0948	-17.7835			2891	48	268500	3314	129	1290	9863	719	10450	141400	8335	49	674
			G-58-13	10.074	0.616813	1.04068	27.4564	-17.2284	17.1933	1.68718	1.96757	2.66765	12.795	0.664019	1.51895	29.8954	-18.6651
			G-59-13	10.872	0.479591	1.02801	28.9063	-14.9271	4.83286	2.14351	2.49973	2.93584	11.705	0.455479	1.14665	30.1226	-16.7452			3920	58.2	545200	6674		2118	24760	799.2	24820	321600	8916		1099.8
	fossil guano north of Mejillones
Guanillos sur		cm
	S22° 24' 57" W70° 15' 23"	-358	G-450-13	12.226	0.480188	1.29337	34.5457	-18.6645	20.6839	2.69346	3.14108	3.8126	13.732	0.581447	1.90092	35.0463	-19.7649
		-305	G-454-13	12.563	0.176089	0.964374		-11.2314	13.2052	5.47663	6.38676	8.6266	12.763	0.171952	1.27197	40.9311	-14.5707
		-276	G-456-13	12.13	0.170533	1.19524		-14.4317	12.3571	7.00885	8.17362	6.04777	12.989	0.191755	0.99443	35.7903	-10.7245
		-185	G-460-13	12.553	0.120415	0.368093		-58.3194	9.22394	3.05688	3.56489	6.15826	13.043	0.127129	0.671329	33.6841	-20.0411
		-10	G-463-13	12.547	0.258083	0.69386	29.201	-19.5948	11.169	2.68851	3.1353	4.13773	12.963	0.265864	0.943308	30.5246	-21.5222			1048	8	214100	1990	50	500	10130	97	9550	105900	32990	253	834
Pta. Blanca	S21°15' 22" W70°5' 6"	cm
		-81	G-307-13	10.2	0.548551	1.33671	31.0636	-17.0924	20.2919	2.4368	2.84176	3.13704	11.727	0.627863	1.68895	30.3124	-17.7887			2740	121.2	396000	5292		1425.4	23820	216.8	41120	247800	21080		874
		-67	G-309-13	12.303	0.624202	1.59427	32.168	-17.0958	16.7442	2.5541	2.97856	3.21246	13.219	0.699202	1.92607	31.4453	-17.8469			1071	52	228300	2344	55	550	13940	96	24110	131800	8835	323	479
		-55	G-311-13	10.304	0.683845	1.67839	29.911	-17.1223	16.9793	2.45435	2.86222	3.02985	10.603	0.773219	2.00889	31.052	-18.0523			3134	169	415600	4698		1743.6	25200	205	45820	267800	14194		943.6
		-40	G-313-13	12.782	0.622828	1.54237	30.1785	-16.7814	11.0128	2.47639	2.88793	3.13261	12.493	0.689679	1.85262	30.5667	-17.8048			688	46	230600	1603	39	390	15310	78	27130	136300	10910	329	463
		-28	G-316-13	10.45	0.561797	1.47884	31.7592	-14.899	9.09091	2.63233	3.06979	3.31662	11.682	0.594396	1.69046	29.9139	-16.3617			3668	138.8	400800	5438		1804.4	27540	189.2	42860	261000	15602		1156.2
		-13	G-319-13	12.262	0.423791	1.0037	32.4646	-14.597	12.539	2.36839	2.76198	3.04688	13.181	0.441839	1.15439	32.9622	-15.0976			2746	41	191800	6712	148	1480	15270	133	23280	119000	10060	426	803
		0	G-320-13	10.342	0.416013	0.979815	32.0791	-15.508	6.60356	2.35525	2.74666	3.03494	12.829	0.373755	0.972678	30.1604	-16.6645			7259	76	234400	9311	321	3210	17750	201	27300	138600	10980	408	1239
Pta. Negra	S20° 50' 10" W70° 10' 44"	cm
		-2	G-153-13	10.266	1.98345	4.22029	27.0556	-14.4742	63.9987	2.12776	2.48136	4.57588	9.958	2.21251	8.68145	22.3786	-13.6858			2824	94.4	354400	4402		1219	17636	146	19034	169220	11632		1338.8
		-2	G-150-13	7.51	0.735277	1.41265	31.4511	-14.7972	64.7641	1.92124	2.24053	3.79514	7.656	1.41115	4.59233	21.8297	-13.8018
		-6	G-154-13	9.308	0.94895	2.86224	39.9265	-18.1516	71.4698	3.01622	3.51747	5.71539	10.114	1.86646	9.14737	31.5402	-18.8561			1407.8	167.8	394800	2996		475	16556	125.2	24300	225600	12236		1026.6
		-16	G-155-13	10.832	1.21838	1.52338	50.4064	-18.6275	56.0322	1.25033	1.45812	5.95446	10.572	0.71975	3.67499	32.7519	-19.6189			2466	55.4	230000	3054		664.4	76080	123.2	10616	204200	15774		1187.2
		-23	G-156-13	10.751	1.02234	2.71446	39.9667	-18.3674	71.6346	2.65513	3.09637	5.59855	9.94	1.96997	9.45732	32.0878	-19.0581			940.8	165	388000	2592		513.4	17704	110.8	21220	216200	11478		992.8
		-32	G-157-13	9.972	0.987071	2.32641	42.7108	-18.3416	61.5801	2.35688	2.74856	5.62297	9.872	1.3333	6.42874	34.0312	-19.1519			4000	133.4	344600	7116		1191	39840	202.2	17720	205000	12872		1219.6
