# Supplementary material for: The stable isotope composition of nitrogen and carbon and elemental contents in modern and fossil seabird guano from Northern Chile – Marine sources and diagenetic effects
Source: PLoS One. 2017 Jun 8;12(6):e0179440. doi: 10.1371/journal.pone.0179440 (PMC5464657; doi:10.1371/journal.pone.0179440)
Supplement: S2 Table — (XLS) [file pone.0179440.s002.xls]

## Sheet: S2 Table
S2 Table Fishmeal isotopic and elemental composition
Harbor/sample identifier	latitude south		producer	sample weight	N %	C %	d15N ‰	d13C ‰	C/N	C/N			Elemental contents	Al	Ba	Ca	Fe	K	Mg	Mn	Na	P	S	Si	Sr
				[mg]	in %	in %			molar	%			by ICP-OES	[ppm]	[ppm]	[ppm]	[ppm]	[ppm]	[ppm]	[ppm]	[ppm]	[ppm]	[ppm]	[ppm]	[ppm]
Ilo	17°38"
1ilo-2			TASA	2.133	11.6507	43.5911	17.9501	-18.5988	4.36328	3.7415
2ilo-3			TASA	2.247	11.6688	43.5948	17.5449	-18.3857	4.3569	3.73603				26	3	36090	1511	1122	3179	11	15520	25850	9026	50	70
4ilo-4			TASA	2.131	11.3695	42.9118	17.554	-18.6239	4.40154	3.77431
5ilo-5			TASA	2.422	11.3945	42.7199	18.4208	-18.5547	4.37221	3.74916				18	4	28570	2283	1042	2482	7	11780	21500	7910	54	64
Matarani	17°
6Matarani-6			TASA	2.356	10.629	41.6359	16.6599	-18.4615	4.56819	3.91721
3Matarani-7			Diamante	2.13	10.9819	41.6525	16.6782	-18.3939	4.42314	3.79283
Pisco	13°46"
13Pisco-14			Diamante	2.232	11.3392	43.3074	14.5913	-17.4384	4.45397	3.81926
14Pisco-15			CFG	2.227	11.5928	42.8156	14.1486	-16.986	4.30705	3.69328
15Pisco-16			TASA	2.434	11.4724	43.0759	13.3334	-16.8732	4.37874	3.75475				203	3	35390	1019	1086	3043	8	15560	25250	8443	121	68
16Pisco-17			CFG	2.216	11.3548	42.6884	13.2129	-16.5917	4.38427	3.7595				64	2	37850	1271	1187	3135	8	15760	26910	9194	67	68
17Pisco-18			CFG	2.448	11.3335	42.5521	14.7141	-17.6356	4.37848	3.75453
18Pisco-19			Diamante	2.166	11.3837	43.3013	14.6083	-17.4317	4.43593	3.8038
Chimbote	9°05"
7Chimbote-8			Cantabria	2.251	11.7446	43.7049	11.7034	-15.9076	4.3397	3.72128
8Chimbote-9			Exalmar	2.25	11.3751	42.9555	12.0998	-15.9613	4.40382	3.77626
9Chimbote-10			Copunica	2.371	11.3137	41.4283	11.4418	-15.7263	4.2703	3.66177				11	1	36710	944	976	3062	6	15370	25320	8046	67	66
10Chimbote-11			Exalmar	2.292	11.027	40.975	11.1752	-15.7167	4.33341	3.71588
11Chimbote-12			Exalmar	2.355	11.6676	43.0246	11.6874	-15.9883	4.30035	3.68754				17	1	36100	386	1062	3049	7	15870	25170	8420	87	68
12Chimbote-13			Cantabria	2.318	11.2353	41.9221	11.1052	-15.7007	4.35136	3.73128
